# Supplementary material for: Identification and Seasonal Abundance of Web- and Air-Borne Sex Pheromone Components of Western Black Widow Spiders, Latrodectus hesperus
Source: J Chem Ecol. 2025 Mar 12;51(2):36. doi: 10.1007/s10886-025-01590-6 (PMC11903603; doi:10.1007/s10886-025-01590-6)
Supplement: Supplementary file 1 — Supplementary Material 1 [file 10886_2025_1590_MOESM1_ESM.r]

#clear global environment
rm(list=ls())
#load libraries and data sheet
library(readxl)
library(dplyr)
library(dunn.test)
library(glmmTMB)
library(DHARMa)
library(car)

L <- read_excel("dataLhesperus.xlsx",sheet="identification")
attach(L)
View(L) 
#CLwrap = duration of male courtship behaviour

##comparison of male courtship responses to virgin female web extract vs synthetic test compounds
#All solvent: no male ever courted
#Web extract: 15 of 20 courted
#Three component blend 15 of 20 courted
fisher.test(matrix(c(15, 5, 0, 20), nrow = 2, byrow = TRUE))
fisher.test(matrix(c(15, 5, 15,5), nrow = 2, byrow = TRUE))
#Create variable for virgin female web extract
CLex<-na.omit(CLwrap[treatment=="extract"])
#Create variable for synthetic compounds
CLsyn<-na.omit(CLwrap[treatment=="synthetic"])

#wrap2 <- glmmTMB(CLwrap2 ~individual, data = L, family = tweedie,  na.action = na.exclude)
#summary(wrap2)
#obj <- simulateResiduals(wrap2,plot=F)
#plot(obj, quantreg = F)
#Anova(wrap2,type="III")


#Test for normality
shapiro.test(CLex)$p.value
shapiro.test(CLsyn)$p.value
##Legend: CL = Coastal Latrodectus hesperus
# independent Whitney-Mann-U-test of time spent courting on treatment.
#comparison for Coastal population synthetic vs. web extract 
wilcox.test(CLex,CLsyn, exact=F, paired = F)


##Exps 3-6 Kruskal-Wallis test on responses to individual components
dunn.test(CLwrap2,individual)


##Exp. 7 test of the mate-attracting pheromone component candidate
#Treatment captured 6, control 0 males
#One sided binomial test to test for attraction of males to treatment.
binom.test(6,6, alternative="greater")
#binomial test to test for attraction of females to treatment
binom.test(4,6)

#Field experiment, quantification of pheromone production over the course of 2021
rm(list=ls())
library(readxl)
library(car)
library(glmmTMB)
library(DHARMa)

### ----
#Load dataset
Field_pheromone <- read_excel("dataLhesperus.xlsx", sheet = "field")
View(Field_pheromone)

#format variables
Field_pheromone$month<-as.factor(Field_pheromone$month)
Field_pheromone$spider<-as.character(Field_pheromone$spider)
Field_pheromone$daylength<-as.character(Field_pheromone$daylength)
Field_pheromone$acid<-as.numeric(Field_pheromone$ng282) #component 7
Field_pheromone$ester<-as.numeric(Field_pheromone$ng296) #component 1
Field_pheromone$Mamide<-as.numeric(Field_pheromone$ng226) #component 14
Field_pheromone$Aamide<-as.numeric(Field_pheromone$ng212)#component 13
Field_pheromone$log_acid <- log(Field_pheromone$acid + 1)  # Adding 1 to avoid log(0)
Field_pheromone$log_ester <- log(Field_pheromone$ester + 1)  # Adding 1 to avoid log(0)
Field_pheromone$log_Mamide <- log(Field_pheromone$Mamide + 1)  # Adding 1 to avoid log(0)
Field_pheromone$log_Aamide <- log(Field_pheromone$Aamide + 1)  # Adding 1 to avoid log(0)
View(Field_pheromone)
summary(Field_pheromone)

attach(Field_pheromone)
## Serine-Acid ----
##GLMM corrected for repeated monthly measurement.
# Fit model to ACID data on month, temperature, precipitation and age
aM<- glmmTMB(log_acid ~ month + (1 | spider/month), data = Field_pheromone, family = Gamma(link = "log"))
aT<-glmmTMB(log_acid ~ mTemp + (1 |spider/month), data = Field_pheromone, family = Gamma(link = "log"))
aR<-glmmTMB(log_acid ~ tRain + (1 |spider/month), data = Field_pheromone, family = Gamma(link = "log"))
aD<-glmmTMB(log_acid ~ daylength + (1 |spider/month), data = Field_pheromone, family = Gamma(link = "log"))
#Testing for significance of models
Anova(aM, type = "III")
Anova(aT, type = "III")
Anova(aR, type = "III")
Anova(aD, type = "III")
#comparing models based on AIC
anova(aM,aT,aR,aD)

#test which months are significantly higher than others.
summary(aM)

#test assumptions
obj <- simulateResiduals(aM, plot = F)
plot(obj, quantreg = F)
obj <- simulateResiduals(aT, plot = F)
plot(obj, quantreg = F)
obj <- simulateResiduals(aR, plot = F)
plot(obj, quantreg = F)
obj <- simulateResiduals(aD, plot = F)
plot(obj, quantreg = F)
## Me-Serine ----
##Linear model corrected for repeated measurement.
mM<- glmmTMB(log_ester ~ month + (1 |spider/month), data = Field_pheromone, family = Gamma(link = "log"))
mT<-glmmTMB(log_ester ~ mTemp + (1 |spider/month), data = Field_pheromone, family = Gamma(link = "log"))
mR<-glmmTMB(log_ester ~ tRain + (1 |spider/month), data = Field_pheromone, family = Gamma(link = "log"))
mD<-glmmTMB(log_ester ~ daylength + (1 |spider/month), data = Field_pheromone, family = Gamma(link = "log"))
#Testing for significance of models
Anova(mM, type = "III")
Anova(mT, type = "III")
Anova(mR, type = "III")
Anova(mD, type = "III")
#comparing models based on AIC
anova(mM,mT,mR,mD)

#test assumptions
obj <- simulateResiduals(mM, plot = F)
plot(obj, quantreg = F)
obj <- simulateResiduals(mT, plot = F)
plot(obj, quantreg = F)
obj <- simulateResiduals(mR, plot = F)
plot(obj, quantreg = F)
obj <- simulateResiduals(mD, plot = F)
plot(obj, quantreg = F)
## Serine-Acid Amide ----
##Linear model corrected for repeated measurement.
AaM<- glmmTMB(log_Aamide ~ month + (1 |spider/month), data = Field_pheromone, family = Gamma(link = "log"))
AaT<-glmmTMB(log_Aamide ~ mTemp + (1 |spider/month), data = Field_pheromone, family = gaussian(link = "log"))
AaR<-glmmTMB(log_Aamide ~ tRain + (1 |spider/month), data = Field_pheromone, family = Gamma(link = "log"))
AaD<-glmmTMB(log_Aamide ~ daylength + (1 |spider/month), data = Field_pheromone, family = Gamma(link = "log"))
#Testing for significance of models
Anova(AaM, type = "III")
Anova(AaT, type = "III")
Anova(AaR, type = "III")
Anova(AaD, type = "III")
#comparing models based on AIC
anova(AaM,AaT,AaR,AaD)
summary(AaM)

#test assumptions
obj <- simulateResiduals(AaM, plot = F)
plot(obj, quantreg = F)
obj <- simulateResiduals(AaT, plot = F)
plot(obj, quantreg = F)
obj <- simulateResiduals(AaR, plot = F)
plot(obj, quantreg = F)
obj <- simulateResiduals(AaD, plot = F)
plot(obj, quantreg = F)
## Serine-ester Amide ----
##Linear model corrected for repeated measurement.
##GLMM corrected for repeated measurement.
# Fit model
MAaM<- glmmTMB(log_Mamide ~ month + (1 |spider/month), data = Field_pheromone,family = tweedie(link = "log"))
MAaT<-glmmTMB(log_Mamide ~ mTemp + (1 |spider/month), data = Field_pheromone, family = tweedie(link = "log"))
MAaR<-glmmTMB(log_Mamide ~ tRain + (1 |spider/month), data = Field_pheromone, family = tweedie(link = "log"))
MAaD<-glmmTMB(log_Mamide ~ daylength + (1 |spider/month), data = Field_pheromone, family = tweedie(link = "log"))
#Testing for significance of models
Anova(MAaM, type = "III")
Anova(MAaT, type = "III")
Anova(MAaR, type = "III")
Anova(MAaD, type = "III")
#comparing models based on AIC
anova(MAaM,MAaT,MAaR,MAaD)

#test which months are significantly higher than others.
summary(MAaM)
#test assumptions
obj <- simulateResiduals(MAaM, plot = F)
plot(obj, quantreg = F)
obj <- simulateResiduals(MAaT, plot = F)
plot(obj, quantreg = F)
obj <- simulateResiduals(MAaR, plot = F)
plot(obj, quantreg = F)
obj <- simulateResiduals(MAaD, plot = F)
plot(obj, quantreg = F)
