# Supplementary material for: Identification and Seasonal Abundance of Web- and Air-Borne Sex Pheromone Components of Western Black Widow Spiders, Latrodectus hesperus
Source: J Chem Ecol. 2025 Mar 12;51(2):36. doi: 10.1007/s10886-025-01590-6 (PMC11903603; doi:10.1007/s10886-025-01590-6)
Supplement: Supplementary file 2 — Supplementary Material 2 [file 10886_2025_1590_MOESM2_ESM.xlsx]

## Sheet: weather 2021
Month	MeanTemp	max Temp	min Temp	TotalRain	Sunrise	Sunset	Length	Average per month	avTemp	avrain	avDaylength
1	9	10.5	7.5	4.4	08:06 ↑ (125°)	16:26 ↑ (235°)	08:19:39	1	6.73548	5.15484	8.7833
1	8.3	9	7.5	13.4	08:06 ↑ (125°)	16:27 ↑ (235°)	08:20:46	2	5.03929	2.80714	10.2086
1	7.8	9.5	6	18.2	08:06 ↑ (125°)	16:28 ↑ (235°)	08:21:59	3	7.37586	0.786207	11.9514
1	7.5	8.5	6.5	13.6	08:06 ↑ (125°)	16:29 ↑ (235°)	08:23:17	4	10.8833	0.806667	13.7658
1	8	9	7	12.4	08:05 ↑ (125°)	16:30 ↑ (235°)	08:24:40	5	13.7323	0.929032	15.3317
1	8.8	11	6.5	0	08:05 ↑ (124°)	16:31 ↑ (236°)	08:26:08	6	18.3633	1.13333	16.1347
1	6.5	8.5	4.5	7.8	08:05 ↑ (124°)	16:32 ↑ (236°)	08:27:41	7	18.9133	0.04	15.7008
1	7.5	9.5	5.5	2.4	08:04 ↑ (124°)	16:34 ↑ (236°)	08:29:19	8	18.4167	1.22667	14.2975
1	4.8	6.5	3	4.6	08:04 ↑ (124°)	16:35 ↑ (236°)	08:31:01	9	15.1414	4.2	12.5494
1	8	10	6	4.6	08:03 ↑ (123°)	16:36 ↑ (237°)	08:32:49	10	9.92903	3.6	10.7481
1	9.5	10	9	22.8	08:03 ↑ (123°)	16:37 ↑ (237°)	08:34:41	11	8.55	11.5133	9.1456
1	11.3	12.5	10	10.4	08:02 ↑ (123°)	16:39 ↑ (237°)	08:36:37	12	2.35333	2.82667	8.3044
1	8	10.5	5.5	0	08:02 ↑ (123°)	16:40 ↑ (238°)	08:38:38	Source	https://climate.weather.gc.ca/climate_data/generate_chart_e.html?hlyRange=%7C&dlyRange=1971-03-01%7C2022-05-23&mlyRange=1971-01-01%7C2007-02-01&StationID=766&Prov=BC&urlExtension=_e.html&searchType=stnName&optLimit=yearRange&StartYear=1840&EndYear=2022&selRowPerPage=25&Line=1&searchMethod=contains&Month=1&Day=24&txtStationName=Tsawwassen&timeframe=2&Year=2021&type=line&MeasTypeID=meantemp	https://climate.weather.gc.ca/climate_data/generate_chart_e.html?hlyRange=%7C&dlyRange=1971-03-01%7C2022-05-23&mlyRange=1971-01-01%7C2007-02-01&StationID=766&Prov=BC&urlExtension=_e.html&searchType=stnName&optLimit=yearRange&StartYear=1840&EndYear=2022&selRowPerPage=25&Line=1&searchMethod=contains&Month=1&Day=24&txtStationName=Tsawwassen&timeframe=2&Year=2021&type=line&MeasTypeID=meantemp	https://timeanddate.com/sun/@6169661?month=12&year=2021
1	6.8	9.5	4	0	08:01 ↑ (122°)	16:42 ↑ (238°)	08:40:43
1	9.3	11.5	7	0	08:00 ↑ (122°)	16:43 ↑ (238°)	08:42:52
1	6.5	8	5	1.8	07:59 ↑ (122°)	16:45 ↑ (238°)	08:45:05
1	7.8	9.5	6	0	07:59 ↑ (121°)	16:46 ↑ (239°)	08:47:22
1	6	8	4	0	07:58 ↑ (121°)	16:48 ↑ (239°)	08:49:42
1	5.3	8	2.5	0	07:57 ↑ (121°)	16:49 ↑ (239°)	08:52:07
1	6.3	7	5.5	0	07:56 ↑ (120°)	16:51 ↑ (240°)	08:54:35
1	6.8	8	5.5	0	07:55 ↑ (120°)	16:52 ↑ (240°)	08:57:06
1	3.5	6.5	0.5	0	07:54 ↑ (120°)	16:54 ↑ (241°)	08:59:41
1	2.8	6	-0.5	3.2	07:53 ↑ (119°)	16:55 ↑ (241°)	09:02:18
1	3.5	5	2	16.4	07:52 ↑ (119°)	16:57 ↑ (241°)	09:04:59
1	5.8	7.5	4	1.2	07:51 ↑ (118°)	16:58 ↑ (242°)	09:07:43
1	5.3	7.5	3	0	07:50 ↑ (118°)	17:00 ↑ (242°)	09:10:30
1	4	5	3	5.2	07:48 ↑ (117°)	17:02 ↑ (243°)	09:13:19
1	5.3	7	3.5	1.2	07:47 ↑ (117°)	17:03 ↑ (243°)	09:16:11
1	5	7	3	1.4	07:46 ↑ (117°)	17:05 ↑ (244°)	09:19:06
1	7	9	5	3.4	07:44 ↑ (116°)	17:07 ↑ (244°)	09:22:03
1	6.8	7.5	6	11.4	07:43 ↑ (116°)	17:08 ↑ (244°)	09:25:03
2	6.8	8	5.5	21.8	07:42 ↑ (115°)	17:10 ↑ (245°)	09:28:04
2	6.3	7.5	5	5.8	07:40 ↑ (115°)	17:11 ↑ (245°)	09:31:08
2	5.5	8	3	1.4	07:39 ↑ (114°)	17:13 ↑ (246°)	09:34:14
2	6.5	8	5	6.6	07:37 ↑ (114°)	17:15 ↑ (246°)	09:37:22
2	7.8	8.5	7	1.6	07:36 ↑ (113°)	17:16 ↑ (247°)	09:40:32
2	8.3	10	6.5	0	07:34 ↑ (113°)	17:18 ↑ (247°)	09:43:44
2	7	8	6	0.6	07:33 ↑ (112°)	17:20 ↑ (248°)	09:46:57
2	3.8	5.5	2	0	07:31 ↑ (112°)	17:21 ↑ (248°)	09:50:12
2	1.5	4	-1	0	07:30 ↑ (111°)	17:23 ↑ (249°)	09:53:28
2	-0.3	0.5	-1	0	07:28 ↑ (111°)	17:25 ↑ (249°)	09:56:47
2	-1.3	0.5	-3	0	07:26 ↑ (110°)	17:26 ↑ (250°)	10:00:06
2	-1.8	0	-3.5	0	07:25 ↑ (110°)	17:28 ↑ (250°)	10:03:27
2	-0.8	0.5	-2	0	07:23 ↑ (109°)	17:30 ↑ (251°)	10:06:49
2	0.5	1.5	-0.5	16.8	07:21 ↑ (109°)	17:31 ↑ (252°)	10:10:12
2	3.5	6	1	5.4	07:19 ↑ (108°)	17:33 ↑ (252°)	10:13:37
2	7.3	9.5	5	0	07:18 ↑ (108°)	17:35 ↑ (253°)	10:17:02
2	6.3	8.5	4	0	07:16 ↑ (107°)	17:36 ↑ (253°)	10:20:29
2	5.3	7	3.5	3.2	07:14 ↑ (107°)	17:38 ↑ (254°)	10:23:56
2	7	8.5	5.5	2.8	07:12 ↑ (106°)	17:40 ↑ (254°)	10:27:24
2	6.3	8.5	4	2	07:10 ↑ (105°)	17:41 ↑ (255°)	10:30:53
2	9	10	8	1.8	07:09 ↑ (105°)	17:43 ↑ (255°)	10:34:23
2	9.8	11	8.5	0	07:07 ↑ (104°)	17:45 ↑ (256°)	10:37:54
2	7.5	9.5	5.5	0	07:05 ↑ (104°)	17:46 ↑ (257°)	10:41:26
2	4.5	7	2	4.2	07:03 ↑ (103°)	17:48 ↑ (257°)	10:44:58
2	7.5	9	6	1.2	07:01 ↑ (103°)	17:49 ↑ (258°)	10:48:30
2	7.8	8.5	7	0	06:59 ↑ (102°)	17:51 ↑ (258°)	10:52:03
2	3.5	8	-1	2.4	06:57 ↑ (101°)	17:53 ↑ (259°)	10:55:37
2	6	8	4	1	06:55 ↑ (101°)	17:54 ↑ (259°)	10:59:11
3	8	11.5	4.5	0	06:53 ↑ (100°)	17:56 ↑ (260°)	11:02:46
3	6.5	9	4	0	06:51 ↑ (100°)	17:57 ↑ (261°)	11:06:21
3	7.5	11	4	0	06:49 ↑ (99°)	17:59 ↑ (261°)	11:09:57
3					06:47 ↑ (99°)	18:01 ↑ (262°)	11:13:33
3					06:45 ↑ (98°)	18:02 ↑ (262°)	11:17:09
3	8.5	12	5	0	06:43 ↑ (97°)	18:04 ↑ (263°)	11:20:46
3	7.5	10	5	3.4	06:41 ↑ (97°)	18:05 ↑ (264°)	11:24:23
3	6.5	11	2	0	06:39 ↑ (96°)	18:07 ↑ (264°)	11:28:00
3	7.8	12	3.5	0	06:37 ↑ (96°)	18:08 ↑ (265°)	11:31:37
3	7.3	9.5	5	0	06:35 ↑ (95°)	18:10 ↑ (265°)	11:35:15
3	5.8	9.5	2	0	06:33 ↑ (94°)	18:12 ↑ (266°)	11:38:53
3	8.5	11.5	5.5	0	06:31 ↑ (94°)	18:13 ↑ (267°)	11:42:31
3	8.3	13	3.5	0	06:29 ↑ (93°)	18:15 ↑ (267°)	11:46:09
3	7	10	4	0.6	07:26 ↑ (93°)	19:16 ↑ (268°)	11:49:47
3	5.5	9	2	0	07:24 ↑ (92°)	19:18 ↑ (268°)	11:53:25
3	4.3	9	-0.5	0	07:22 ↑ (91°)	19:19 ↑ (269°)	11:57:03
3	6.8	10.5	3	0	07:20 ↑ (91°)	19:21 ↑ (270°)	12:00:42
3	9.5	14	5	5	07:18 ↑ (90°)	19:22 ↑ (270°)	12:04:20
3	9.5	12	7	1.6	07:16 ↑ (90°)	19:24 ↑ (271°)	12:07:58
3	7.3	9.5	5	1	07:14 ↑ (89°)	19:25 ↑ (271°)	12:11:36
3	6.3	7.5	5	6.2	07:12 ↑ (88°)	19:27 ↑ (272°)	12:15:15
3	7.8	10.5	5	0	07:10 ↑ (88°)	19:28 ↑ (273°)	12:18:53
3	9	10.5	7.5	1.8	07:07 ↑ (87°)	19:30 ↑ (273°)	12:22:31
3	7	9	5	1.2	07:05 ↑ (87°)	19:31 ↑ (274°)	12:26:08
3	7.8	10.5	5	0	07:03 ↑ (86°)	19:33 ↑ (274°)	12:29:46
3	8.5	12	5	0	07:01 ↑ (85°)	19:35 ↑ (275°)	12:33:24
3	7.8	10.5	5	0	06:59 ↑ (85°)	19:36 ↑ (276°)	12:37:01
3	7.5	10	5	2	06:57 ↑ (84°)	19:38 ↑ (276°)	12:40:38
3	7.3	10	4.5	0	06:55 ↑ (84°)	19:39 ↑ (277°)	12:44:15
3	6	10	2	0	06:53 ↑ (83°)	19:41 ↑ (277°)	12:47:51
3	6.8	12	1.5	0	06:51 ↑ (82°)	19:42 ↑ (278°)	12:51:28
4	9.8	13.5	6	0	06:48 ↑ (82°)	19:44 ↑ (279°)	12:55:04
4	9.3	12.5	6	0	06:46 ↑ (81°)	19:45 ↑ (279°)	12:58:40
4	9.5	13	6	1.2	06:44 ↑ (81°)	19:47 ↑ (280°)	13:02:15
4	8	11	5	0	06:42 ↑ (80°)	19:48 ↑ (280°)	13:05:50
4	7.8	11	4.5	0	06:40 ↑ (79°)	19:50 ↑ (281°)	13:09:25
4	8.3	12.5	4	0	06:38 ↑ (79°)	19:51 ↑ (281°)	13:12:59
4	7.8	9	6.5	2.4	06:36 ↑ (78°)	19:53 ↑ (282°)	13:16:33
4	8.3	11.5	5	0	06:34 ↑ (78°)	19:54 ↑ (283°)	13:20:06
4	7.3	9.5	5	1.2	06:32 ↑ (77°)	19:56 ↑ (283°)	13:23:39
4	6.5	9.5	3.5	0	06:30 ↑ (77°)	19:57 ↑ (284°)	13:27:11
4	6.3	10	2.5	0	06:28 ↑ (76°)	19:59 ↑ (284°)	13:30:43
4	10	15.5	4.5	0	06:26 ↑ (75°)	20:00 ↑ (285°)	13:34:14
4	10.5	16	5	0	06:24 ↑ (75°)	20:02 ↑ (285°)	13:37:45
4	12	17	7	0	06:22 ↑ (74°)	20:03 ↑ (286°)	13:41:14
4	12.5	17	8	0	06:20 ↑ (74°)	20:05 ↑ (287°)	13:44:44
4	14	19	9	0	06:18 ↑ (73°)	20:06 ↑ (287°)	13:48:12
4	14.5	20	9	0	06:16 ↑ (73°)	20:08 ↑ (288°)	13:51:39
4	13.8	19.5	8	0	06:14 ↑ (72°)	20:09 ↑ (288°)	13:55:06
4	16	21.5	10.5	0	06:12 ↑ (72°)	20:11 ↑ (289°)	13:58:32
4	12.8	18	7.5	0	06:10 ↑ (71°)	20:12 ↑ (289°)	14:01:56
4	13.5	17.5	9.5	0	06:08 ↑ (70°)	20:14 ↑ (290°)	14:05:20
4	12.8	16	9.5	0	06:06 ↑ (70°)	20:15 ↑ (290°)	14:08:43
4	11.5	14	9	3.6	06:05 ↑ (69°)	20:17 ↑ (291°)	14:12:04
4	9.8	12	7.5	4.8	06:03 ↑ (69°)	20:18 ↑ (291°)	14:15:24
4	10	13	7	2.4	06:01 ↑ (68°)	20:20 ↑ (292°)	14:18:44
4	11.8	15	8.5	0	05:59 ↑ (68°)	20:21 ↑ (292°)	14:22:01
4	11.5	15	8	0	05:57 ↑ (67°)	20:23 ↑ (293°)	14:25:18
4	12.8	15.5	10	0	05:55 ↑ (67°)	20:24 ↑ (293°)	14:28:33
4	14	18	10	8	05:54 ↑ (66°)	20:25 ↑ (294°)	14:31:47
4	13.8	18	9.5	0.6	05:52 ↑ (66°)	20:27 ↑ (294°)	14:34:59
5	12.5	17	8	0	05:50 ↑ (65°)	20:28 ↑ (295°)	14:38:10
5	11	16	6	0	05:49 ↑ (65°)	20:30 ↑ (295°)	14:41:19
5	11.5	14.5	8.5	3.6	05:47 ↑ (64°)	20:31 ↑ (296°)	14:44:26
5	13.3	17	9.5	0	05:45 ↑ (64°)	20:33 ↑ (296°)	14:47:32
5	13	16.5	9.5	0	05:44 ↑ (63°)	20:34 ↑ (297°)	14:50:36
5	14.5	17	12	0.8	05:42 ↑ (63°)	20:36 ↑ (297°)	14:53:38
5	10.8	14.5	7	0.6	05:40 ↑ (63°)	20:37 ↑ (298°)	14:56:37
5	11	14.5	7.5	0	05:39 ↑ (62°)	20:39 ↑ (298°)	14:59:35
5	12.5	16.5	8.5	0	05:37 ↑ (62°)	20:40 ↑ (299°)	15:02:31
5	13	16.5	9.5	0	05:36 ↑ (61°)	20:41 ↑ (299°)	15:05:24
5	13.5	18	9	1.4	05:35 ↑ (61°)	20:43 ↑ (299°)	15:08:15
5	14.3	18	10.5	1.2	05:33 ↑ (60°)	20:44 ↑ (300°)	15:11:04
5	15.8	20	11.5	0	05:32 ↑ (60°)	20:46 ↑ (300°)	15:13:50
5	16	19.5	12.5	0	05:30 ↑ (60°)	20:47 ↑ (301°)	15:16:33
5	15.5	19.5	11.5	0	05:29 ↑ (59°)	20:48 ↑ (301°)	15:19:14
5	16.3	20.5	12	0	05:28 ↑ (59°)	20:50 ↑ (301°)	15:21:51
5	13.8	17	10.5	8.2	05:26 ↑ (58°)	20:51 ↑ (302°)	15:24:26
5	11.8	15	8.5	1.6	05:25 ↑ (58°)	20:52 ↑ (302°)	15:26:58
5	11.8	15.5	8	0	05:24 ↑ (58°)	20:53 ↑ (303°)	15:29:27
5	12.3	17.5	7	0	05:23 ↑ (57°)	20:55 ↑ (303°)	15:31:52
5	14.3	19.5	9	0	05:22 ↑ (57°)	20:56 ↑ (303°)	15:34:15
5	14.3	19.5	9	0	05:21 ↑ (57°)	20:57 ↑ (304°)	15:36:33
5	14	16.5	11.5	2.2	05:20 ↑ (56°)	20:58 ↑ (304°)	15:38:49
5	11.8	14	9.5	3.4	05:19 ↑ (56°)	21:00 ↑ (304°)	15:41:00
5	16	20	12	0	05:18 ↑ (56°)	21:01 ↑ (305°)	15:43:08
5	13	16.5	9.5	3.8	05:17 ↑ (55°)	21:02 ↑ (305°)	15:45:13
5	14	18	10	2	05:16 ↑ (55°)	21:03 ↑ (305°)	15:47:13
5	17	18	16	0	05:15 ↑ (55°)	21:04 ↑ (305°)	15:49:09
5	14	20	8	0	05:14 ↑ (55°)	21:05 ↑ (306°)	15:51:02
5	16.3	20	12.5	0	05:13 ↑ (54°)	21:06 ↑ (306°)	15:52:50
5	16.8	22.5	11	0	05:13 ↑ (54°)	21:07 ↑ (306°)	15:54:34
6	18.5	24	13	0	05:12 ↑ (54°)	21:08 ↑ (306°)	15:56:13
6	20.5	28	13	0	05:11 ↑ (54°)	21:09 ↑ (307°)	15:57:49
6	19	24.5	13.5	0	05:11 ↑ (53°)	21:10 ↑ (307°)	15:59:19
6	15	18	12	3.4	05:10 ↑ (53°)	21:11 ↑ (307°)	16:00:45
6	15.8	19.5	12	0	05:10 ↑ (53°)	21:12 ↑ (307°)	16:02:07
6	12.3	14.5	10	10	05:09 ↑ (53°)	21:13 ↑ (307°)	16:03:23
6	12.5	17	8	0	05:09 ↑ (53°)	21:13 ↑ (308°)	16:04:35
6	13.5	19.5	7.5	0	05:08 ↑ (52°)	21:14 ↑ (308°)	16:05:42
6	14.8	18.5	11	0	05:08 ↑ (52°)	21:15 ↑ (308°)	16:06:44
6	14.8	18	11.5	0	05:08 ↑ (52°)	21:15 ↑ (308°)	16:07:41
6	16.5	21.5	11.5	5.2	05:07 ↑ (52°)	21:16 ↑ (308°)	16:08:32
6	19.3	21.5	17	8.2	05:07 ↑ (52°)	21:17 ↑ (308°)	16:09:19
6	15.3	18	12.5	3.2	05:07 ↑ (52°)	21:17 ↑ (308°)	16:10:01
6	16.3	19.5	13	2.4	05:07 ↑ (52°)	21:18 ↑ (308°)	16:10:37
6	16.3	20.5	12	1.6	05:07 ↑ (52°)	21:18 ↑ (308°)	16:11:08
6	17.5	22	13	0	05:07 ↑ (52°)	21:19 ↑ (308°)	16:11:33
6	18	24	12	0	05:07 ↑ (52°)	21:19 ↑ (308°)	16:11:54
6	17	21	13	0	05:07 ↑ (51°)	21:19 ↑ (309°)	16:12:09
6	17.3	21	13.5	0	05:07 ↑ (51°)	21:20 ↑ (309°)	16:12:18
6	19	23	15	0	05:07 ↑ (51°)	21:20 ↑ (309°)	16:12:22
6	20.8	25	16.5	0	05:08 ↑ (51°)	21:20 ↑ (309°)	16:12:21
6	20.8	24.5	17	0	05:08 ↑ (51°)	21:20 ↑ (309°)	16:12:15
6	17.5	21.5	13.5	0	05:08 ↑ (51°)	21:20 ↑ (308°)	16:12:03
6	19.3	24.5	14	0	05:08 ↑ (52°)	21:20 ↑ (308°)	16:11:46
6	20.3	27.5	13	0	05:09 ↑ (52°)	21:20 ↑ (308°)	16:11:23
6	25.5	32	19	0	05:09 ↑ (52°)	21:20 ↑ (308°)	16:10:56
6	27	34.5	19.5	0	05:10 ↑ (52°)	21:20 ↑ (308°)	16:10:23
6	26.5	34	19	0	05:10 ↑ (52°)	21:20 ↑ (308°)	16:09:45
6	24	29	19	0	05:11 ↑ (52°)	21:20 ↑ (308°)	16:09:01
6	20	24	16	0	05:11 ↑ (52°)	21:20 ↑ (308°)	16:08:13
7	19.3	23	15.5	0	05:12 ↑ (52°)	21:19 ↑ (308°)	16:07:19
7	20	24	16	0	05:13 ↑ (52°)	21:19 ↑ (308°)	16:06:21
7	19.3	23	15.5	0	05:13 ↑ (52°)	21:19 ↑ (308°)	16:05:17
7					05:14 ↑ (53°)	21:18 ↑ (307°)	16:04:09
7	19.3	23	15.5	0	05:15 ↑ (53°)	21:18 ↑ (307°)	16:02:55
7	19.8	25	14.5	0	05:16 ↑ (53°)	21:17 ↑ (307°)	16:01:37
7	17.5	21	14	0	05:17 ↑ (53°)	21:17 ↑ (307°)	16:00:15
7	17.5	22	13	0	05:17 ↑ (53°)	21:16 ↑ (307°)	15:58:47
7	18.8	23.5	14	0	05:18 ↑ (53°)	21:16 ↑ (306°)	15:57:15
7	18	25	11	0	05:19 ↑ (54°)	21:15 ↑ (306°)	15:55:39
7	18	23	13	0	05:20 ↑ (54°)	21:14 ↑ (306°)	15:53:58
7	18	24.5	11.5	0	05:21 ↑ (54°)	21:13 ↑ (306°)	15:52:14
7	19.5	25	14	0	05:22 ↑ (54°)	21:13 ↑ (305°)	15:50:24
7	17.8	23.5	12	0	05:23 ↑ (55°)	21:12 ↑ (305°)	15:48:31
7	17.8	21	14.5	0	05:24 ↑ (55°)	21:11 ↑ (305°)	15:46:34
7	16	19.5	12.5	0	05:25 ↑ (55°)	21:10 ↑ (305°)	15:44:33
7	19	23	15	0	05:26 ↑ (56°)	21:09 ↑ (304°)	15:42:29
7	17.8	23	12.5	0	05:28 ↑ (56°)	21:08 ↑ (304°)	15:40:20
7	20.3	26	14.5	0	05:29 ↑ (56°)	21:07 ↑ (304°)	15:38:08
7	18.3	22.5	14	0	05:30 ↑ (56°)	21:06 ↑ (303°)	15:35:53
7	17.8	22.5	13	0	05:31 ↑ (57°)	21:05 ↑ (303°)	15:33:34
7	17.3	23	11.5	0	05:32 ↑ (57°)	21:04 ↑ (303°)	15:31:12
7	19.8	25	14.5	0	05:34 ↑ (58°)	21:02 ↑ (302°)	15:28:47
7	19.5	25	14	0	05:35 ↑ (58°)	21:01 ↑ (302°)	15:26:18
7	19.8	25.5	14	0	05:36 ↑ (58°)	21:00 ↑ (302°)	15:23:47
7	19	25	13	0	05:37 ↑ (59°)	20:59 ↑ (301°)	15:21:13
7	20.8	24.5	17	0	05:39 ↑ (59°)	20:57 ↑ (301°)	15:18:36
7	19.8	26.5	13	0	05:40 ↑ (59°)	20:56 ↑ (300°)	15:15:56
7	20.8	27	14.5	0	05:41 ↑ (60°)	20:54 ↑ (300°)	15:13:14
7	21.5	27.5	15.5	0	05:43 ↑ (60°)	20:53 ↑ (300°)	15:10:29
7	19.3	24.5	14	1.2	05:44 ↑ (61°)	20:52 ↑ (299°)	15:07:42
8	21	25	17	0	05:45 ↑ (61°)	20:50 ↑ (299°)	15:04:52
8	19	23.5	14.5	0	05:47 ↑ (61°)	20:49 ↑ (298°)	15:02:00
8	21.5	25	18	0	05:48 ↑ (62°)	20:47 ↑ (298°)	14:59:06
8	23.5	25	22	0	05:49 ↑ (62°)	20:46 ↑ (297°)	14:56:10
8	21.8	28	15.5	0	05:51 ↑ (63°)	20:44 ↑ (297°)	14:53:12
8	20	23	17	16.6	05:52 ↑ (63°)	20:42 ↑ (297°)	14:50:11
8	17.5	22	13	1.6	05:53 ↑ (64°)	20:41 ↑ (296°)	14:47:09
8	18.5	22	15	0	05:55 ↑ (64°)	20:39 ↑ (296°)	14:44:05
8	18.5	23.5	13.5	0	05:56 ↑ (65°)	20:37 ↑ (295°)	14:41:00
8	19.8	24	15.5	0	05:58 ↑ (65°)	20:36 ↑ (295°)	14:37:53
8	21	26.5	15.5	0	05:59 ↑ (66°)	20:34 ↑ (294°)	14:34:44
8	23.8	30	17.5	0	06:01 ↑ (66°)	20:32 ↑ (294°)	14:31:34
8	21	26	16	0	06:02 ↑ (67°)	20:30 ↑ (293°)	14:28:22
8					06:03 ↑ (67°)	20:29 ↑ (293°)	14:25:09
8	19	23	15	0	06:05 ↑ (68°)	20:27 ↑ (292°)	14:21:55
8	17	20	14	0.4	06:06 ↑ (68°)	20:25 ↑ (292°)	14:18:39
8	17	21	13	0	06:08 ↑ (69°)	20:23 ↑ (291°)	14:15:22
8	17.5	22	13	0	06:09 ↑ (69°)	20:21 ↑ (291°)	14:12:04
8	19	23	15	0	06:10 ↑ (70°)	20:19 ↑ (290°)	14:08:45
8	16	17.5	14.5	7	06:12 ↑ (70°)	20:17 ↑ (290°)	14:05:25
8	17	20	14	0.4	06:13 ↑ (71°)	20:15 ↑ (289°)	14:02:05
8	17.3	20	14.5	0.6	06:15 ↑ (71°)	20:13 ↑ (289°)	13:58:43
8	15.5	19.5	11.5	0	06:16 ↑ (72°)	20:11 ↑ (288°)	13:55:20
8	17	22	12	0	06:18 ↑ (72°)	20:10 ↑ (287°)	13:51:56
8	16	23	9	0	06:19 ↑ (73°)	20:08 ↑ (287°)	13:48:32
8	15	18	12	4.2	06:20 ↑ (73°)	20:06 ↑ (286°)	13:45:07
8	16.8	20.5	13	0	06:22 ↑ (74°)	20:04 ↑ (286°)	13:41:41
8	15.5	20.5	10.5	0	06:23 ↑ (74°)	20:02 ↑ (285°)	13:38:14
8	18	21	15	0	06:25 ↑ (75°)	19:59 ↑ (285°)	13:34:47
8	16.5	19	14	5	06:26 ↑ (76°)	19:57 ↑ (284°)	13:31:19
8	15.5	18.5	12.5	1	06:28 ↑ (76°)	19:55 ↑ (284°)	13:27:50
9	14	19	9	0	06:29 ↑ (77°)	19:53 ↑ (283°)	13:24:21
9	17.3	21.5	13	0	06:30 ↑ (77°)	19:51 ↑ (282°)	13:20:52
9	18	24	12	0	06:32 ↑ (78°)	19:49 ↑ (282°)	13:17:21
9	16	19	13	7.4	06:33 ↑ (78°)	19:47 ↑ (281°)	13:13:51
9	17	19.5	14.5	0	06:35 ↑ (79°)	19:45 ↑ (281°)	13:10:20
9	16.3	20	12.5	0	06:36 ↑ (80°)	19:43 ↑ (280°)	13:06:48
9	17.8	22.5	13	0.6	06:38 ↑ (80°)	19:41 ↑ (280°)	13:03:16
9	19.5	23.5	15.5	0	06:39 ↑ (81°)	19:39 ↑ (279°)	12:59:44
9	19.8	25	14.5	0	06:40 ↑ (81°)	19:37 ↑ (278°)	12:56:12
9	17.5	22	13	0	06:42 ↑ (82°)	19:34 ↑ (278°)	12:52:39
9	15.8	19	12.5	1.2	06:43 ↑ (82°)	19:32 ↑ (277°)	12:49:06
9					06:45 ↑ (83°)	19:30 ↑ (277°)	12:45:32
9	14.8	18.5	11	0	06:46 ↑ (84°)	19:28 ↑ (276°)	12:41:59
9	13.3	14.5	12	12.4	06:48 ↑ (84°)	19:26 ↑ (276°)	12:38:25
9	14.3	17.5	11	0	06:49 ↑ (85°)	19:24 ↑ (275°)	12:34:51
9	12	16.5	7.5	0.6	06:50 ↑ (85°)	19:22 ↑ (274°)	12:31:17
9	11.8	14.5	9	30.2	06:52 ↑ (86°)	19:20 ↑ (274°)	12:27:42
9	14.8	19.5	10	3.4	06:53 ↑ (87°)	19:17 ↑ (273°)	12:24:08
9	13.8	17	10.5	10.8	06:55 ↑ (87°)	19:15 ↑ (273°)	12:20:33
9	13.8	18	9.5	0	06:56 ↑ (88°)	19:13 ↑ (272°)	12:16:59
9	13	18	8	1.4	06:58 ↑ (88°)	19:11 ↑ (271°)	12:13:24
9	15.3	18.5	12	0	06:59 ↑ (89°)	19:09 ↑ (271°)	12:09:49
9	14.3	17.5	11	0	07:00 ↑ (90°)	19:07 ↑ (270°)	12:06:15
9	15	19	11	0	07:02 ↑ (90°)	19:05 ↑ (270°)	12:02:40
9	16.8	22.5	11	1.6	07:03 ↑ (91°)	19:02 ↑ (269°)	11:59:05
9	13	14.5	11.5	24	07:05 ↑ (91°)	19:00 ↑ (268°)	11:55:30
9	14	17	11	6	07:06 ↑ (92°)	18:58 ↑ (268°)	11:51:55
9	13.8	17.5	10	3.2	07:08 ↑ (92°)	18:56 ↑ (267°)	11:48:20
9	12	15	9	15.8	07:09 ↑ (93°)	18:54 ↑ (267°)	11:44:46
9	14.3	16.5	12	3.2	07:11 ↑ (94°)	18:52 ↑ (266°)	11:41:11
10	12	15	9	0	07:12 ↑ (94°)	18:50 ↑ (265°)	11:37:36
10	12	15.5	8.5	0	07:14 ↑ (95°)	18:48 ↑ (265°)	11:34:02
10	12.5	15	10	0	07:15 ↑ (95°)	18:45 ↑ (264°)	11:30:28
10	12	15.5	8.5	1.8	07:16 ↑ (96°)	18:43 ↑ (264°)	11:26:54
10	11.8	15	8.5	0.8	07:18 ↑ (97°)	18:41 ↑ (263°)	11:23:20
10	11	14	8	3.6	07:19 ↑ (97°)	18:39 ↑ (263°)	11:19:46
10	10.5	14	7	0	07:21 ↑ (98°)	18:37 ↑ (262°)	11:16:13
10	10.5	14	7	0	07:22 ↑ (98°)	18:35 ↑ (261°)	11:12:39
10	9.8	12.5	7	6.8	07:24 ↑ (99°)	18:33 ↑ (261°)	11:09:07
10	11.5	14.5	8.5	0	07:25 ↑ (100°)	18:31 ↑ (260°)	11:05:34
10	7.3	12.5	2	0	07:27 ↑ (100°)	18:29 ↑ (260°)	11:02:02
10	6.3	10	2.5	6.8	07:29 ↑ (101°)	18:27 ↑ (259°)	10:58:30
10	7.3	11	3.5	5.8	07:30 ↑ (101°)	18:25 ↑ (258°)	10:54:59
10	8	11.5	4.5	16	07:32 ↑ (102°)	18:23 ↑ (258°)	10:51:28
10	9.8	12.5	7	15.6	07:33 ↑ (102°)	18:21 ↑ (257°)	10:47:58
10	12	15	9	6.4	07:35 ↑ (103°)	18:19 ↑ (257°)	10:44:29
10	9.3	12	6.5	2.2	07:36 ↑ (104°)	18:17 ↑ (256°)	10:41:00
10	9.3	13	5.5	0	07:38 ↑ (104°)	18:15 ↑ (256°)	10:37:31
10	8.3	15	1.5	1.4	07:39 ↑ (105°)	18:13 ↑ (255°)	10:34:04
10	9.3	14	4.5	3.2	07:41 ↑ (105°)	18:11 ↑ (255°)	10:30:37
10	11	16	6	8.6	07:42 ↑ (106°)	18:10 ↑ (254°)	10:27:11
10	10.5	13	8	2.4	07:44 ↑ (106°)	18:08 ↑ (253°)	10:23:45
10	9.3	12	6.5	1.8	07:46 ↑ (107°)	18:06 ↑ (253°)	10:20:21
10	10.3	13.5	7	2.6	07:47 ↑ (107°)	18:04 ↑ (252°)	10:16:57
10	10.8	13.5	8	5.2	07:49 ↑ (108°)	18:02 ↑ (252°)	10:13:34
10	10.5	13	8	1.4	07:50 ↑ (108°)	18:00 ↑ (251°)	10:10:13
10	11.3	14	8.5	12.8	07:52 ↑ (109°)	17:59 ↑ (251°)	10:06:52
10	8.3	10.5	6	6.4	07:53 ↑ (110°)	17:57 ↑ (250°)	10:03:33
10	10	12.5	7.5	0	07:55 ↑ (110°)	17:55 ↑ (250°)	10:00:14
10	6.3	10.5	2	0	07:57 ↑ (111°)	17:54 ↑ (249°)	09:56:57
10	9	10.5	7.5	0	07:58 ↑ (111°)	17:52 ↑ (249°)	09:53:41
11	5.8	10	1.5	5.6	08:00 ↑ (112°)	17:50 ↑ (248°)	09:50:27
11	8.8	11	6.5	16.4	08:01 ↑ (112°)	17:49 ↑ (248°)	09:47:14
11	10.5	13	8	19.4	08:03 ↑ (113°)	17:47 ↑ (247°)	09:44:03
11	12	14	10	4.4	08:05 ↑ (113°)	17:46 ↑ (247°)	09:40:53
11	10	12	8	0.8	08:06 ↑ (114°)	17:44 ↑ (246°)	09:37:45
11	8.5	10	7	7.2	08:08 ↑ (114°)	17:42 ↑ (246°)	09:34:39
11	7	9	5	3.6	07:09 ↑ (115°)	16:41 ↑ (245°)	09:31:35
11	8.8	11.5	6	9.6	07:11 ↑ (115°)	16:40 ↑ (245°)	09:28:32
11	8	10	6	2.6	07:13 ↑ (115°)	16:38 ↑ (244°)	09:25:32
11	8.8	11	6.5	1.2	07:14 ↑ (116°)	16:37 ↑ (244°)	09:22:34
11	9.3	13	5.5	13.8	07:16 ↑ (116°)	16:35 ↑ (243°)	09:19:38
11	10.8	12.5	9	0	07:17 ↑ (117°)	16:34 ↑ (243°)	09:16:45
11	10	14	6	27	07:19 ↑ (117°)	16:33 ↑ (243°)	09:13:54
11	9.3	13.5	5	85.8	07:21 ↑ (118°)	16:32 ↑ (242°)	09:11:05
11	8.8	12.5	5	21.6	07:22 ↑ (118°)	16:30 ↑ (242°)	09:08:19
11	7	8.5	5.5	0	07:24 ↑ (118°)	16:29 ↑ (241°)	09:05:36
11	4	7.5	0.5	2	07:25 ↑ (119°)	16:28 ↑ (241°)	09:02:56
11	5	6	4	8.8	07:27 ↑ (119°)	16:27 ↑ (241°)	09:00:19
11	6	8	4	0	07:28 ↑ (120°)	16:26 ↑ (240°)	08:57:45
11	6.3	8.5	4	0	07:30 ↑ (120°)	16:25 ↑ (240°)	08:55:14
11	7	9.5	4.5	0	07:31 ↑ (120°)	16:24 ↑ (239°)	08:52:47
11	7.8	10.5	5	0	07:33 ↑ (121°)	16:23 ↑ (239°)	08:50:22
11	8.3	9.5	7	0	07:34 ↑ (121°)	16:22 ↑ (239°)	08:48:02
11	7.5	9	6	16.8	07:36 ↑ (121°)	16:21 ↑ (238°)	08:45:45
11	7.5	9.5	5.5	29	07:37 ↑ (122°)	16:21 ↑ (238°)	08:43:32
11	9.3	11.5	7	2	07:38 ↑ (122°)	16:20 ↑ (238°)	08:41:22
11	9.8	13	6.5	37.2	07:40 ↑ (122°)	16:19 ↑ (238°)	08:39:17
11	11.8	12.5	11	13.2	07:41 ↑ (123°)	16:18 ↑ (237°)	08:37:15
11	11.8	13.5	10	5.4	07:42 ↑ (123°)	16:18 ↑ (237°)	08:35:18
11	11	13	9	12	07:44 ↑ (123°)	16:17 ↑ (237°)	08:33:25
12	12.3	13.5	11	0	07:45 ↑ (124°)	16:17 ↑ (236°)	08:31:37
12	8.8	11.5	6	0	07:46 ↑ (124°)	16:16 ↑ (236°)	08:29:53
12	5.3	7	3.5	5.2	07:48 ↑ (124°)	16:16 ↑ (236°)	08:28:14
12	4	6	2	0	07:49 ↑ (124°)	16:15 ↑ (236°)	08:26:40
12	3	5.5	0.5	1.2	07:50 ↑ (124°)	16:15 ↑ (235°)	08:25:10
12	3	4.5	1.5	7.2	07:51 ↑ (125°)	16:15 ↑ (235°)	08:23:46
12	6.5	9	4	3.8	07:52 ↑ (125°)	16:15 ↑ (235°)	08:22:26
12	6	8	4	0	07:53 ↑ (125°)	16:14 ↑ (235°)	08:21:12
12	5.5	7	4	0	07:54 ↑ (125°)	16:14 ↑ (235°)	08:20:02
12	5	8	2	19	07:55 ↑ (125°)	16:14 ↑ (235°)	08:18:59
12	6.8	8.5	5	3.6	07:56 ↑ (125°)	16:14 ↑ (234°)	08:18:00
12	5.5	6	5	1.8	07:57 ↑ (126°)	16:14 ↑ (234°)	08:17:07
12	4.5	6.5	2.5	4	07:58 ↑ (126°)	16:14 ↑ (234°)	08:16:20
12	4.5	6	3	4.2	07:59 ↑ (126°)	16:14 ↑ (234°)	08:15:38
12	5	7	3	0	08:00 ↑ (126°)	16:15 ↑ (234°)	08:15:02
12	5.8	7	4.5	0.8	08:00 ↑ (126°)	16:15 ↑ (234°)	08:14:31
12					08:01 ↑ (126°)	16:15 ↑ (234°)	08:14:06
12	7	8.5	5.5	9.8	08:02 ↑ (126°)	16:16 ↑ (234°)	08:13:47
12	3.8	6.5	1	0	08:02 ↑ (126°)	16:16 ↑ (234°)	08:13:34
12	1.8	4	-0.5	0	08:03 ↑ (126°)	16:16 ↑ (234°)	08:13:26
12	3.8	8	-0.5	10.4	08:03 ↑ (126°)	16:17 ↑ (234°)	08:13:24
12	5.8	9.5	2	6.4	08:04 ↑ (126°)	16:17 ↑ (234°)	08:13:28
12	5.3	5.5	5	3.8	08:04 ↑ (126°)	16:18 ↑ (234°)	08:13:38
12	2.3	3.5	1	3.6	08:05 ↑ (126°)	16:19 ↑ (234°)	08:13:53
12	-2.3	-1	-3.5	0	08:05 ↑ (126°)	16:19 ↑ (234°)	08:14:15
12	-6.5	-4	-9	0	08:05 ↑ (126°)	16:20 ↑ (234°)	08:14:42
12	-9	-7	-11	0	08:06 ↑ (126°)	16:21 ↑ (234°)	08:15:14
12	-5.5	-2	-9	0	08:06 ↑ (126°)	16:22 ↑ (234°)	08:15:53
12	-4.3	-2	-6.5	0	08:06 ↑ (126°)	16:22 ↑ (234°)	08:16:37
12	-0.8	1.5	-3	0	08:06 ↑ (126°)	16:23 ↑ (234°)	08:17:26
12	-22.3	0.5	-45	0	08:06 ↑ (125°)	16:24 ↑ (235°)	08:18:22

## Sheet: identification
treatment	CLwrap	individual	CLwrap2
extract	41	acid	0
extract	33	acid	4
extract	24	acid	0
extract	95	acid	0
extract	18	acid	1
extract	10	acid	10
extract	37	acid	2
extract	33	acid	4
extract	120	acid	1
extract	5	acid	0
extract	0	acid	1
extract	32	acid	0
extract	0	acid	1
extract	9	acid	0
extract	46	acid	0
extract	50	acid	0
extract	0	acid	0
extract	83	acid	0
extract	0	acid	0
extract	0	acid	0
synthetic	40	ester	0
synthetic	8	ester	0
synthetic	9	ester	0
synthetic	10	ester	5
synthetic	1	ester	0
synthetic	3	ester	0
synthetic	32	ester	3
synthetic	0	ester	0
synthetic	4	ester	0
synthetic	1	ester	0
synthetic	17	ester	0
synthetic	0	ester	0
synthetic	0	ester	0
synthetic	3	ester	0
synthetic	12	ester	0
synthetic	119	ester	0
synthetic	0	ester	0
synthetic	0	ester	0
synthetic	4	ester	0
synthetic	1	ester	1
		amide	0
		amide	0
		amide	0
		amide	0
		amide	0
		amide	0
		amide	0
		amide	0
		amide	0
		amide	0
		amide	0
		amide	0
		amide	0
		amide	0
		amide	0
		amide	0
		amide	0
		amide	0
		amide	0
		amide	0
		3blend	5
		3blend	0
		3blend	0
		3blend	1
		3blend	0
		3blend	0
		3blend	13
		3blend	0
		3blend	0
		3blend	1
		3blend	0
		3blend	0
		3blend	0
		3blend	0
		3blend	0
		3blend	0
		3blend	0
		3blend	0
		3blend	14
		3blend	0

## Sheet: field
month	spider	ng212	ng226	ng282	ng296	mTemp	tRain	daylength
1	1	24.192	3.11541	0.496437	0.307133	6.73548	5.15484	8.7833
1	2	28.046	12.3561	2.16901	0.485703	6.73548	5.15484	8.7833
1	3	30.912	1.46206	0.296724	0.150983	6.73548	5.15484	8.7833
1	4	25.92	2.16533	0.624725	0.298151	6.73548	5.15484	8.7833
1	5	31.3116	1.65416	0.350814	0.113866	6.73548	5.15484	8.7833
1	6	43.392	2.57066	0.76487	0.789637	6.73548	5.15484	8.7833
1	7	34.5601	1.74934	0.419623	0.217683	6.73548	5.15484	8.7833
1	8	34.9615	4.59963	2.34093	0.770807	6.73548	5.15484	8.7833
1	9	56.6683	2.35853	0.447629	0.261488	6.73548	5.15484	8.7833
1	10	41.3006	7.4048	45.9198	7.55179	6.73548	5.15484	8.7833
2	1	24.9725	1.6755	0.203553	0.332227	5.03929	2.80714	10.2086
2	2	28.2381	1.43005	0.347937	0.0654	5.03929	2.80714	10.2086
2	3	29.967	2.688	0.219748	0.182511	5.03929	2.80714	10.2086
2	4	25.741	2.13333	0.71179	0.440837	5.03929	2.80714	10.2086
2	5	41.4927	2.04902	0.32092	0.163712	5.03929	2.80714	10.2086
2	6	40.7243	2.28266	0.475988	0.0946507	5.03929	2.80714	10.2086
2	7	27.2777	1.6008	0.504787	0.669747	5.03929	2.80714	10.2086
2	8	28.6081	6.07723	0.58829	0.22065	5.03929	2.80714	10.2086
2	9	34.752	3.46666	0.393096	0.251286	5.03929	2.80714	10.2086
2	10	32.4481	4.99975	0.493445	0.899836	5.03929	2.80714	10.2086
3	1	356.355	4.03276	0.440149	0.20687	7.37586	0.786207	11.9514
3	2	173.418	1.73866	0.709851	0.185836	7.37586	0.786207	11.9514
3	3	100.992	3.71267	0.580014	0.155777	7.37586	0.786207	11.9514
3	4	138.096	2.688	0.442454	0.0750368	7.37586	0.786207	11.9514
3	5	85.4399	1.90933	0.869692	0.219676	7.37586	0.786207	11.9514
3	6	153.725	1.5261	0.77264	0.150985	7.37586	0.786207	11.9514
3	7	123.312	3.00869	0.276094	0.175694	7.37586	0.786207	11.9514
3	7	166.038	2.13333	1.81357	0.0885595	7.37586	0.786207	11.9514
3	9	285.876	2.51733	0.459757	0.310834	7.37586	0.786207	11.9514
3	10	313.106	2.27314	0.373274	0.0863008	7.37586	0.786207	11.9514
4	1	156.525	2.43322	1.82314	0.15679	10.8833	0.806667	13.7658
4	2	128.872	1.58933	5.11735	0.155179	10.8833	0.806667	13.7658
4	3	173.304	1.93066	1.35968	0.159817	10.8833	0.806667	13.7658
4	4	164.829	1.7929	3.26816	0.135451	10.8833	0.806667	13.7658
4	5	74.4297	2.0597	1.21288	0.190858	10.8833	0.806667	13.7658
4	6	34.1931	1.36602	0.636499	0.0789697	10.8833	0.806667	13.7658
4	7	180.91	4.73689	2.378	0.0701599	10.8833	0.806667	13.7658
4	8	166.56	2.8601	3.36684	5.16918	10.8833	0.806667	13.7658
4	9	470.916	4.61866	4.72715	2.9263	10.8833	0.806667	13.7658
4	10	136.629	4.70601	0.561526	0.906297	10.8833	0.806667	13.7658
5	1	834.026	2.976	7.01417	0.296825	13.7323	0.929032	15.3317
5	2	116.256	2.11306	0.523827	0.549877	13.7323	0.929032	15.3317
5	3	568.494	2.03733	163.018	2.18763	13.7323	0.929032	15.3317
5	4	462.471	2.02666	1.7289	0.213107	13.7323	0.929032	15.3317
5	5	373.908	2.03835	2.2399	0.565596	13.7323	0.929032	15.3317
5	6	172.958	1.42933	4.20444	0.261766	13.7323	0.929032	15.3317
5	7	220.429	1.98401	0.674907	0.206127	13.7323	0.929032	15.3317
5	8	3338.5	10.9758	106.215	1.9656	13.7323	0.929032	15.3317
5	9	260.128	3.05144	7.76044	0.138918	13.7323	0.929032	15.3317
5	10	124.065	1.80266	5.24456	0.174159	13.7323	0.929032	15.3317
6	1	8010.38	18.0831	5.19454	1.47276	18.3633	1.13333	16.1347
6	2	696.811	2.04902	28.5871	4.02127	18.3633	1.13333	16.1347
6	3	225.292	1.68618	138.139	3.62989	18.3633	1.13333	16.1347
6	4	8682.23	21.6571	335.025	4.22418	18.3633	1.13333	16.1347
6	5	4934.12	14.7042	5.70528	0.459292	18.3633	1.13333	16.1347
6	6	2392.75	10.3112	156.394	3.08276	18.3633	1.13333	16.1347
6	7	1990.16	5.25456	30.142	2.28645	18.3633	1.13333	16.1347
6	8	170358	317.175	287.968	52.1421	18.3633	1.13333	16.1347
6	9	8130.59	34.1639	418.243	5.55561	18.3633	1.13333	16.1347
6	10	1546.56	2.4012	116.986	2.23312	18.3633	1.13333	16.1347
7	1	662.142	5.474	2.43472	0.386304	18.9133	0.04	15.7008
7	2	1406.21	9.43152	54.8621	2.56458	18.9133	0.04	15.7008
7	3	174.867	1.64349	66.5738	3.05633	18.9133	0.04	15.7008
7	4	317.694	1.6	49.1099	0.450949	18.9133	0.04	15.7008
7	5	135.744	7.99212	1.84155	3.10139	18.9133	0.04	15.7008
7	6	4994.78	51.6866	102.617	12.192	18.9133	0.04	15.7008
7	7	1314.47	9.39773	2.76101	1.08256	18.9133	0.04	15.7008
7	8	81363.4	229.897	792.229	19.8833	18.9133	0.04	15.7008
7	9	39829.8	222.001	298.12	8.18234	18.9133	0.04	15.7008
7	10	219.442	4.26666	16.7747	0.675272	18.9133	0.04	15.7008
8	1	2391.38	42.6981	20.1482	3.78141	18.4167	1.22667	14.2975
8	2	642.656	2.08104	6.08173	2.67942	18.4167	1.22667	14.2975
8	3	797.124	10.5294	206.53	2.80551	18.4167	1.22667	14.2975
8	4	11296.1	47.5694	26.1038	2.38403	18.4167	1.22667	14.2975
8	5	4748.41	39.6342	3.02632	0.65088	18.4167	1.22667	14.2975
8	6	4055.8	49.0534	72.3617	13.3466	18.4167	1.22667	14.2975
8	7	17008.3	95.5807	141.72	5.43478	18.4167	1.22667	14.2975
8	8	98880.7	252.063	571.302	27.333	18.4167	1.22667	14.2975
8	9	2818.25	46.0725	117.51	2.1501	18.4167	1.22667	14.2975
8	10	7131.73	80.4004	477.699	2.4825	18.4167	1.22667	14.2975
9	1	151.253	2.16533	1.8377	0.437354	15.1414	4.2	12.5494
9	2	143.764	1.88894	4.64141	0.562835	15.1414	4.2	12.5494
9	3	106.944	5.67677	0.549675	0.0828909	15.1414	4.2	12.5494
9	4	243.827	1.52533	7.97574	0.336968	15.1414	4.2	12.5494
9	5	146.835	3.63916	2.51065	0.455934	15.1414	4.2	12.5494
9	6	225.011	0	0.16071	0.473799	15.1414	4.2	12.5494
9	7	264.669	2.37986	0.884865	0.367116	15.1414	4.2	12.5494
9	8	297.326	1.57946	51.3605	1.50737	15.1414	4.2	12.5494
9	9	247.87	1.664	1.82109	0.376619	15.1414	4.2	12.5494
9	10	244.005	1.46206	0.4838	0.377724	15.1414	4.2	12.5494
10	1	108.44	1.78134	0.915796	0.101647	9.92903	3.6	10.7481
10	2	231.804	1.57867	0.436318	0.275695	9.92903	3.6	10.7481
10	3	185.315	1.48341	0.1524	0.34602	9.92903	3.6	10.7481
10	4	376.323	2.24112	0.213255	0.513187	9.92903	3.6	10.7481
10	5	208.177	1.89962	0.840627	0.706486	9.92903	3.6	10.7481
10	6	308.04	1.73954	0.517519	0.354633	9.92903	3.6	10.7481
10	7	259.46	1.46134	0.244109	0.503767	9.92903	3.6	10.7481
10	8	181.213	1.50475	0.407302	0.351869	9.92903	3.6	10.7481
10	9	214.562	0	0.752784	0.147176	9.92903	3.6	10.7481
10	10	210.692	0	0.32361	0.245621	9.92903	3.6	10.7481
11	1	64.5265	2.79466	0.665209	0.298133	8.55	11.5133	9.1456
11	2	85.2871	2.80535	0.347719	0.0889331	8.55	11.5133	9.1456
11	3	222.8	3.02506	0.165749	0.335493	8.55	11.5133	9.1456
11	4	121.65	2.41066	0.57587	0.156915	8.55	11.5133	9.1456
11	5	84.6719	5.22854	0.585893	0.102911	8.55	11.5133	9.1456
11	6	96.9882	1.87827	0.0843755	0.117379	8.55	11.5133	9.1456
11	7	166.541	2.08001	0.353747	0.704304	8.55	11.5133	9.1456
11	8	90.1962	1.888	0.139057	0.0993086	8.55	11.5133	9.1456
11	9	61.8239	4.97139	0.584	0.506261	8.55	11.5133	9.1456
11	10	191.758	2.784	0.459483	0.368435	8.55	11.5133	9.1456
12	1	188.027	0	3.30827	0.152625	2.35333	2.82667	8.3044
12	2	152.605	1.61147	0.743216	0.362468	2.35333	2.82667	8.3044
12	3	143.083	1.88894	0.641176	0.739836	2.35333	2.82667	8.3044
12	4	181.797	1.67552	0.0809999	0.244701	2.35333	2.82667	8.3044
12	5	180.288	1.83558	0.793858	0.232343	2.35333	2.82667	8.3044
12	6	151.164	1.34467	0.609721	0.493	2.35333	2.82667	8.3044
12	7	150.41	0	0.249731	0.58359	2.35333	2.82667	8.3044
12	8	248.967	1.3767	0.169708	0.203599	2.35333	2.82667	8.3044
12	9	437.548	0	0.453816	0.130768	2.35333	2.82667	8.3044
12	10	106.241	1.75022	1.24849	0.357158	2.35333	2.82667	8.3044
